# Supplementary material for: Orientation representation in human visual cortices: contributions of non-visual information and action-related process
Source: Front Psychol. 2023 Dec 1;14:1231109. doi: 10.3389/fpsyg.2023.1231109 (PMC10722153; doi:10.3389/fpsyg.2023.1231109)
Supplement: Supplementary file 1 [file Table_1.XLSX]

## Sheet: UnivariateResults
All Participant Univariate Analysis by Region of interest						calculate from "percent signal changes"								bold values are statistically significant greater than 0, from t-test of group data with p<0.0005 criteria
														Statistical value
	Vision vs Baseline	P1	P2	P3	P4	P5	P6	P7	P8	P9	P10	instruction phase	standard error	p	t
	V1	1.09328	1.06456	0.778074	0.846344	0.801851	1.18126	0.8054	0.786541	0.983176	1.20762	0.954811	0.0490132	2.76588e-08	18.481
	V2	1.28148	0.759235	0.524261	0.837364	0.81254	0.834982	0.786665	0.682405	0.853006	1.28032	0.865226	0.0685745	1.17919e-06	11.9698
	V3d	0.998529	0.433798	0.549724	0.604773	0.818949	0.75178	0.886082	0.834718	1.0434	1.25088	0.817263	0.0703967	2.37843e-06	11.0137
	V3v	1.13976	0.686843	0.47064	1.44177	0.665387	0.734599	0.819606	0.651396	0.814245	0.64782	0.807207	0.0806959	8.17343e-06	9.48975
	V3A	0.914434	0.461524	0.348633	0.614117	0.844829	0.723678	0.788936	0.640039	0.792345	1.09406	0.722259	0.0622008	2.37444e-06	11.0159
	V7	0.790016	0.433948	0.347418	0.726263	0.671691	0.701183	0.809376	0.618391	0.772989	0.965845	0.683712	0.0519322	8.21767e-07	12.4899
	VIPS	0.951737	0.439281	0.257895	0.804333	0.684923	0.724433	0.532453	0.631673	0.549781	0.876568	0.645308	0.0599304	4.45483e-06	10.2151
	POIPS	0.61303	0.349752	0.395083	0.943352	0.586087	0.491131	0.366859	0.724465	0.905581	0.64948	0.602482	0.0603274	8.28264e-06	9.47438
	DIPS	0.745591	0.473922	0.321784	0.432977	0.613569	0.429365	0.383575	0.445241	0.556551	0.675498	0.507807	0.0387389	8.52681e-07	12.4358
	Action vs Baseline	P1	P2	P3	P4	P5	P6	P7	P8	P9	P10	Action phase	standard error	p	t
	V1	1.33708	0.505599	0.482197	0.845966	0.660766	1.17309	0.874421	0.788615	0.985768	0.913468	0.856698	0.0773266	3.51544e-06	10.5104
	V2	1.14769	0.502212	0.457995	0.890195	0.584308	0.921643	0.756331	0.636237	0.795296	1.15014	0.784205	0.0703784	3.35139e-06	10.5709
	V3d	0.742967	0.374352	0.278007	0.557173	0.588071	0.797244	0.775777	0.580714	0.725893	1.16783	0.658802	0.0707676	1.4665e-05	8.83165
	V3v	1.04978	0.681167	0.410358	0.732955	0.611545	1.04907	0.735489	0.639661	0.799576	0.89647	0.760607	0.056732	7.03852e-07	12.719
	V3A	0.779322	0.431736	0.335083	0.521363	0.675133	0.764434	0.750493	0.499723	0.74487	1.0541	0.655625	0.0601868	4.04623e-06	10.3342
	V7	0.750952	0.488943	0.322662	0.637942	0.606801	0.671772	0.767766	0.576725	0.720906	0.467984	0.601245	0.0403836	2.86647e-07	14.1243
	VIPS	0.888944	0.441523	0.431678	0.701315	0.716024	0.732886	0.625966	0.510444	0.638055	0.513793	0.620063	0.0417645	2.93656e-07	14.0848
	POIPS	0.810648	0.452624	0.364078	0.537984	0.609387	0.821454	0.417448	0.670077	0.837597	0.65457	0.617587	0.0494791	1.29209e-06	11.8412
	DIPS	0.915991	0.794624	0.486744	0.549731	0.69563	0.648052	0.446335	0.682717	0.613979	0.774359	0.660816	0.0414073	1.57349e-07	15.14
	Judgment vs baseline	P1	P2	P3	P4	P5	P6	P7	P8	P9	P10	judgment phase	standard error	p	t
	V1	1.09328	1.06456	0.778074	0.846344	0.617486	1.18126	0.932469	0.786541	0.983176	1.20762	0.949082	0.0549787	7.9551e-08	16.3769
	V2	1.28148	0.759235	0.524261	0.837364	0.81254	0.834982	0.786665	0.682405	0.853006	1.03969	0.841162	0.0579664	3.57455e-07	13.7665
	V3d	0.998529	0.433798	0.319547	0.604773	0.795432	0.75178	0.886082	0.834718	0.717547	1.25088	0.759309	0.0766908	8.88949e-06	9.39283
	V3v	1.13976	0.686843	0.47064	1.44177	0.665387	0.519235	0.819606	0.651396	0.814245	0.491236	0.770012	0.0881402	2.4417e-05	8.28791
	V3A	0.914434	0.593289	0.348633	0.614117	0.844829	0.723678	0.788936	0.849513	0.792345	1.09406	0.756383	0.0581552	9.11357e-07	12.3388
	V7	0.319785	0.433948	0.347418	0.726263	0.671691	0.701183	0.809376	0.429135	0.772989	0.965845	0.617763	0.0628748	9.46398e-06	9.32109
	VIPS	1.07933	0.61973	0.257895	0.804333	0.684923	0.724433	0.532453	0.631673	0.549781	0.876568	0.676112	0.0631215	4.65275e-06	10.1616
	POIPS	0.61303	0.497854	0.512369	1.02315	0.618799	0.491131	0.521793	0.724465	0.905581	0.64948	0.655765	0.0518636	1.15825e-06	11.9952
	DIPS	1.04528	0.473922	0.504974	0.432977	0.613569	0.429365	0.854974	0.234779	0.556551	0.675498	0.582189	0.0662783	2.33781e-05	8.33323
	UG instruction vs baseline	P1	P2	P3	P4	P5	P6	P7	P8	P9	P10	UG instruction vs baseline	standard error	p	t
	V1	0.5574	0.3365	0.2967	0.3052	0.5621	0.5436	0.5702	0.5785	0.4522	0.3487	0.45511	0.034533	8.14626e-07	12.5027
	V2	0.4568	0.4097	0.3721	0.3819	0.4769	0.4445	0.4861	0.4838	0.4901	0.4967	0.44986	0.0132681	2.04032e-10	32.1656
	V3d	0.3145	0.3956	0.2147	0.3825	0.5035	0.4863	0.4997	0.7948	0.4956	0.5679	0.46551	0.0447572	5.93311e-06	9.86704
	V3v	0.3289	0.3165	0.5343	0.5487	0.3614	0.3382	0.3745	0.3794	0.3727	0.3876	0.39422	0.0231839	9.07251e-08	16.1314
	V3A	0.2843	0.4992	0.29758	0.4635	0.3136	0.2907	0.3191	0.3867	0.3801	0.3859	0.362068	0.021339	9.24413e-08	16.0967
	V7	0.3749	0.5128	0.4756	0.4924	0.3942	0.3768	0.4003	0.3441	0.3335	0.3558	0.40604	0.0184181	9.31874e-09	20.9144
	VIPS	0.3921	0.3812	0.3221	0.3476	0.3898	0.3843	0.3816	0.2976	0.2893	0.3065	0.34921	0.0119108	7.44971e-10	27.8142
	POIPS	0.4531	0.4319	0.4202	0.4405	0.4167	0.4362	0.4269	0.314725	0.4281	0.4098	0.417813	0.0109474	7.09013e-11	36.2068
	DIPS	0.1965	0.2253	0.1941	0.1826	0.2108	0.1894	0.2201	0.1969	0.5874	0.2063	0.24094	0.0350312	0.000154865	6.52492
	NG action vas baseline	P1	P2	P3	P4	P5	P6	P7	P8	P9	P10	NG action vas baseline	standard error	p	t
	V1	0.4192	0.5821	0.5129	0.5325	0.2147	0.5238	0.5773	0.5421	0.5479	0.3147	0.47672	0.035086	6.28072e-07	12.8899
	V2	0.4123	0.4296	0.3954	0.8134	0.5189	0.3241	0.3528	0.3056	0.3167	0.3479	0.42167	0.0434786	1.05225e-05	9.20065
	V3d	0.4768	0.4953	0.1325	0.4722	0.3154	0.2147	0.4135	0.3729	0.3847	0.3991	0.36771	0.0335705	3.86519e-06	10.3913
	V3v	0.7123	0.3537	0.2174	0.3389	0.3475	0.3752	0.6497	0.3794	0.3831	0.3014	0.40586	0.0439587	1.56765e-05	8.75895
	V3A	0.4641	0.4923	0.4689	0.6217	0.4881	0.3121	0.2346	0.3198	0.3225	0.2147	0.39388	0.0376311	5.63109e-06	9.92974
	V7	0.3752	0.3989	0.1946	0.3831	0.3967	0.3774	0.2497	0.3815	0.3873	0.4023	0.35467	0.0204858	7.7563e-08	16.4245
	VIPS	0.3412	0.91345	0.3261	0.3389	0.3475	0.3335	0.3498	0.15402	0.3319	0.15324	0.358961	0.0599374	0.000423385	5.6816
	POIPS	0.1649	0.3882	0.3736	0.13205	0.3807	0.3912	0.3859	0.6194	0.3891	0.3784	0.360345	0.0383229	1.35268e-05	8.92035
	DIPS	0.1735	0.1896	0.2614	0.1647	0.10256	0.1615	0.1854	0.1683	0.1657	0.7194	0.229206	0.0504925	0.00265263	4.30646

## Sheet: Same-type MVPA
All MVPA same-type classification in the experiment						Results of classification accuracy from all participant (P1, P2,…, P10 )								bold values are statistically significant greater than chance level (50%), from t-test of group data with p<0.05 criteria, and corrected for multiple comparison with FDR q<0.05
	Instruction phase																		Action phase																		Orientation Judgement phase
	DG condition													statistical value					DG condition													statistical value					DG condition
	ROIs	P1	P2	P3	P4	P5	P6	P7	P8	P9	P10	Average accuracy	standard error	t	p	q			ROIs	P1	P2	P3	P4	P5	P6	P7	P8	P9	P10	Average accuracy	standard error	t	p	q			ROIs	P1	P2	P3	P4	P5	P6	P7	P8	P9	P10	Average accuracy	standard error
	V1	57.5	81.25	50	47.5	71.875	65	62.5	85	81.25	62.5	66.4375	3.943	4.16878	0.00333015	0.0149857			V1	75	96.875	50	80	62.5	80	68.75	80	53.125	68.75	71.5	4.20584	5.11194	0.000908819	0.00817937			V1	75	62.5	40.625	87.5	40.625	67.5	65.625	65	62.5	65.625	63.25	4.22308
	V2	55	81.25	43.75	57.5	56.25	75	75	92.5	78.125	87.5	70.1875	4.81051	4.19654	0.00320005	0.0149857			V2	65	87.5	43.75	87.5	40.625	80	71.875	80	46.875	71.875	67.5	5.35607	3.26732	0.0127296	0.0229133			V2	70	90.625	46.875	82.5	46.875	70	75	67.5	53.125	53.125	65.5625	4.53325
	V3D	60	81.25	65.625	87.5	56.25	32.5	71.875	70	81.25	62.5	66.875	4.72857	3.56873	0.00805515	0.0241655			V3D	70	87.5	50	80	43.75	62.5	59.375	85	53.125	68.75	66	4.48975	3.56368	0.00811666	0.0229133			V3D	50	78.125	62.5	80	43.75	55	84.375	60	34.375	50	59.8125	4.97419
	V3V	72.5	68.75	40.625	47.5	37.5	50	53.125	70	59.375	56.25	55.5625	3.65446	1.52211	0.182632	0.205461			V3V	65	84.375	37.5	65	31.25	70	59.375	85	50	59.375	60.6875	5.28962	2.02047	0.0875062	0.0984445			V3V	55	59.375	46.875	72.5	56.25	67.5	46.875	42.5	50	71.875	56.875	3.23434
	V3A	42.5	43.75	68.75	75	37.5	42.5	75	57.5	68.75	56.25	56.75	4.35962	1.5483	0.175939	0.205461			V3A	75	78.125	46.875	70	25	67.5	50	70	50	59.375	59.1875	4.89982	1.87507	0.108974	0.108974			V3A	52.5	65.625	59.375	67.5	37.5	67.5	37.5	42.5	46.875	53.125	53	3.53421
	V7	50	46.875	62.5	72.5	56.25	57.5	62.5	55	53.125	53.125	56.9375	2.20697	3.14345	0.015396	0.0346409			V7	40	75	53.125	47.5	75	65	43.75	67.5	62.5	78.125	60.75	4.15688	2.58607	0.0365545	0.0469987			V7	45	75	56.25	52.5	56.25	67.5	68.75	37.5	56.25	56.25	57.125	3.34501
	VIPS	67.5	62.5	40.625	55	37.5	35	50	57.5	50	43.75	49.9375	3.24332	-0.0192704	0.985813	0.985813			VIPS	55	81.25	59.375	52.5	59.375	72.5	50	67.5	46.875	53.125	59.75	3.26343	2.98765	0.0195834	0.0293751			VIPS	47.5	46.875	40.625	60	53.125	50	75	50	56.25	50	52.9375	2.81326
	POIPS	60	59.375	75	60	56.25	72.5	56.25	42.5	43.75	56.25	58.1875	3.10047	2.64073	0.0335731	0.0503597			POIPS	60	90.625	50	50	59.375	65	71.875	72.5	59.375	53.125	63.1875	3.75047	3.51623	0.00871843	0.0229133			POIPS	50	34.375	65.625	60	43.75	47.5	50	57.5	75	43.75	52.75	3.57531
	DIPS	55	65.625	62.5	55	46.875	50	56.25	72.5	65.625	43.75	57.3125	2.74581	2.66315	0.0324217	0.0503597			DIPS	55	84.375	43.75	67.5	53.125	57.5	56.25	70	68.75	56.25	61.25	3.43807	3.27219	0.0126351	0.0229133			DIPS	50	37.5	56.25	55	56.25	50	46.875	62.5	68.75	40.625	52.375	2.8433
	AG condition																		AG condition																		AG condition
	ROIs	P1	P2	P3	P4	P5	P6	P7	P8	P9	P10	Average accuracy	standard error	t	p	q			ROIs	P1	P2	P3	P4	P5	P6	P7	P8	P9	P10	Average accuracy	standard error	t	p	q			ROIs	P1	P2	P3	P4	P5	P6	P7	P8	P9	P10	Average accuracy	standard error
	V1	72.5	87.5	56.25	62.5	71.875	62.5	68.75	57.5	71.875	71.875	68.3125	2.74581	6.66926	0.000136538	0.00122884			V1	60	87.5	50	65	71.875	85	68.75	65	53.125	53.125	65.9375	3.86111	4.12769	0.00353305	0.0105992			V1	70	75	62.5	72.5	62.5	67.5	78.125	67.5	56.25	56.25	66.8125	2.23336
	V2	72.5	90.625	59.375	50	53.125	60	65.625	62.5	87.5	62.5	66.375	4.04448	4.04873	0.0039607	0.0178231			V2	60	84.375	62.5	62.5	81.25	90	71.875	65	59.375	68.75	70.5625	3.2947	6.24108	0.000223246	0.00100461			V2	67.5	75	56.25	55	56.25	90	90.625	67.5	56.25	56.25	67.0625	4.19267
	V3D	65	68.75	28.125	82.5	59.375	50	46.875	50	71.875	62.5	58.5	4.6057	1.84554	0.113895	0.170842			V3D	60	96.875	59.375	62.5	56.25	70	59.375	50	37.5	59.375	61.125	4.55505	2.44235	0.0457087	0.0685631			V3D	65	71.875	62.5	60	68.75	80	81.25	60	50	43.75	64.3125	3.57558
	V3V	52.5	68.75	59.375	65	43.75	52.5	62.5	52.5	56.25	56.25	56.9375	2.18026	3.18197	0.0145104	0.0435311			V3V	67.5	65.625	75	62.5	65.625	75	68.75	55	59.375	68.75	66.3125	1.88632	8.64779	1.80909e-05	0.000162818			V3V	62.5	68.75	65.625	45	43.75	72.5	78.125	47.5	50	50	58.375	3.7658
	V3A	52.5	59.375	56.25	75	87.5	35	84.375	52.5	37.5	75	61.5	5.51008	2.08709	0.0790617	0.142311			V3A	62.5	87.5	59.375	67.5	59.375	70	53.125	62.5	50	43.75	61.5625	3.62311	3.19132	0.0143034	0.0321826			V3A	52.5	68.75	53.125	55	53.125	70	71.875	60	62.5	40.625	58.75	2.93151
	V7	47.5	28.125	65.625	52.5	28.125	52.5	37.5	55	40.625	46.875	45.4375	3.59258	-1.26998	0.259002	0.333002			V7	45	84.375	31.25	67.5	53.125	67.5	50	62.5	59.375	25	54.5625	5.33052	0.85592	0.437742	0.437742			V7	60	68.75	53.125	57.5	46.875	72.5	59.375	57.5	37.5	43.75	55.6875	3.23971
	VIPS	62.5	81.25	50	60	43.75	60	31.25	42.5	53.125	62.5	54.6875	4.15449	1.1283	0.312305	0.351343			VIPS	60	87.5	43.75	65	50	50	50	42.5	71.875	62.5	58.3125	4.20755	1.97561	0.0936645	0.105373			VIPS	55	65.625	62.5	55	34.375	75	59.375	77.5	62.5	50	59.6875	3.71678
	POIPS	52.5	75	37.5	57.5	59.375	65	71.875	47.5	65.625	62.5	59.4375	3.39283	2.7816	0.0269644	0.0606698			POIPS	47.5	75	34.375	60	59.375	62.5	53.125	55	75	53.125	57.5	3.6422	2.05919	0.0824985	0.105373			POIPS	57.5	43.75	65.625	60	43.75	75	59.375	57.5	62.5	50	57.5	2.9007
	DIPS	55	53.125	40.625	42.5	43.75	57.5	78.125	52.5	37.5	59.375	52	3.57159	0.559975	0.608113	0.608113			DIPS	65	84.375	59.375	55	68.75	55	46.875	45	46.875	62.5	58.875	3.61831	2.4528	0.0449726	0.0685631			DIPS	50	31.25	71.875	55	56.25	55	56.25	50	71.875	62.5	56	3.51137
	NG condition																		NG condition																		NG condition
	ROIs	P1	P2	P3	P4	P5	P6	P7	P8	P9	P10	Average accuracy	standard error	t	p	q			ROIs	P1	P2	P3	P4	P5	P6	P7	P8	P9	P10	Average accuracy	standard error	t	p	q			ROIs	P1	P2	P3	P4	P5	P6	P7	P8	P9	P10	Average accuracy	standard error
	V1	65	93.75	53.125	75	40.625	62.5	62.5	87.5	62.5	50	65.25	4.91029	3.10572	0.0163175	0.0489525			V1	57.5	78.125	46.875	62.5	46.875	75	53.125	65	46.875	59.375	59.125	3.38794	2.69338	0.0309316	0.139192			V1	70	68.75	43.75	50	68.75	72.5	87.5	65	68.75	71.875	66.6875	3.64011
	V2	65	84.375	68.75	65	46.875	60	50	65	87.5	65.625	65.8125	3.83146	4.12702	0.0035365	0.0318285			V2	52.5	56.25	43.75	77.5	37.5	82.5	46.875	67.5	59.375	71.875	59.5625	4.4957	2.12703	0.0743762	0.167346			V2	70	59.375	37.5	55	46.875	77.5	96.875	50	68.75	65.625	62.75	5.10147
	V3D	47.5	81.25	59.375	87.5	28.125	50	65.625	67.5	75	75	63.6875	5.36878	2.54946	0.0386974	0.0870692			V3D	52.5	75	46.875	75	31.25	85	40.625	55	46.875	56.25	56.4375	5.08909	1.26496	0.260756	0.29335			V3D	75	68.75	56.25	67.5	75	57.5	78.125	45	56.25	40.625	62	3.88084
	V3V	27.5	62.5	56.25	75	50	40	50	45	78.125	46.875	53.125	4.64186	0.673221	0.538946	0.808419			V3V	42.5	56.25	53.125	80	28.125	72.5	46.875	65	56.25	56.25	55.6875	4.44889	1.27841	0.256076	0.29335			V3V	65	62.5	43.75	62.5	65.625	42.5	62.5	52.5	53.125	65.625	57.5625	2.68597
	V3A	50	46.875	62.5	70	31.25	42.5	40.625	47.5	62.5	50	50.375	3.49687	0.107239	0.921197	0.921197			V3A	40	65.625	46.875	55	43.75	77.5	40.625	72.5	71.875	50	56.375	4.29007	1.48599	0.192225	0.288338			V3A	62.5	56.25	40.625	67.5	75	37.5	62.5	60	34.375	62.5	55.875	4.10145
	V7	42.5	46.875	56.25	42.5	59.375	52.5	59.375	50	56.25	31.25	49.6875	2.70741	-0.115424	0.915208	0.921197			V7	60	68.75	50	60	34.375	60	53.125	57.5	59.375	50	55.3125	2.77017	1.91775	0.10221	0.183978			V7	65	59.375	34.375	37.5	28.125	50	40.625	52.5	62.5	40.625	47.0625	3.79972
	VIPS	60	46.875	56.25	40	62.5	45	46.875	57.5	40.625	53.125	50.875	2.42094	0.36143	0.739559	0.921197			VIPS	55	75	46.875	45	50	52.5	53.125	60	62.5	59.375	55.9375	2.63132	2.25647	0.0609538	0.167346			VIPS	65	43.75	62.5	52.5	43.75	32.5	56.25	45	78.125	62.5	54.1875	4.0098
	POIPS	52.5	56.25	65.625	52.5	50	45	59.375	47.5	46.875	59.375	53.5	1.97484	1.77229	0.126993	0.228588			POIPS	47.5	56.25	56.25	72.5	56.25	55	59.375	65	50	50	56.8125	2.24383	3.03611	0.0181691	0.139192			POIPS	72.5	56.25	37.5	62.5	50	50	43.75	62.5	56.25	71.875	56.3125	3.42378
	DIPS	55	62.5	71.875	75	50	52.5	59.375	57.5	56.25	50	59	2.57724	3.4921	0.00904204	0.0406892			DIPS	50	65.625	37.5	40	65.625	62.5	56.25	57.5	43.75	50	52.875	3.08626	0.931548	0.399826	0.399826			DIPS	65	43.75	50	45	43.75	47.5	46.875	65	50	68.75	52.5625	2.92411
	UG condition																		UG condition																		UG condition
	ROIs	P1	P2	P3	P4	P5	P6	P7	P8	P9	P10	Average accuracy	standard error	t	p	q			ROIs	P1	P2	P3	P4	P5	P6	P7	P8	P9	P10	Average accuracy	standard error	t	p	q			ROIs	P1	P2	P3	P4	P5	P6	P7	P8	P9	P10	Average accuracy	standard error
	V1	40	71.875	43.75	52.5	50	55	25	42.5	43.75	53.125	47.75	3.64456	-0.617359	0.572484	0.644044			V1	47.5	65.625	59.375	55	56.25	55	46.875	80	59.375	34.375	55.9375	3.6285	1.63635	0.154988	0.19927			V1	52.5	71.875	65.625	42.5	62.5	67.5	68.75	60	46.875	59.375	59.75	2.90904
	V2	47.5	62.5	46.875	55	40.625	55	34.375	37.5	50	46.875	47.625	2.57664	-0.921744	0.404607	0.606911			V2	50	56.25	43.75	65	65.625	45	65.625	77.5	50	50	56.875	3.31662	2.07289	0.0807935	0.145428			V2	62.5	87.5	46.875	57.5	56.25	87.5	75	65	53.125	59.375	65.0625	4.18652
	V3D	55	62.5	40.625	42.5	40.625	52.5	37.5	42.5	46.875	46.875	46.75	2.33653	-1.39095	0.219558	0.606911			V3D	60	62.5	56.25	50	59.375	67.5	65.625	80	59.375	62.5	62.3125	2.37014	5.19483	0.000815297	0.00733768			V3D	65	62.5	50	75	50	60	75	42.5	53.125	68.75	60.1875	3.33313
	V3V	40	65.625	68.75	42.5	59.375	45	71.875	50	40.625	53.125	53.6875	3.61253	1.02075	0.358161	0.606911			V3V	70	59.375	56.25	65	65.625	45	53.125	82.5	56.25	56.25	60.9375	3.11279	3.51373	0.00875135	0.0393811			V3V	47.5	68.75	75	80	59.375	65	65.625	65	65.625	62.5	65.4375	2.61165
	V3A	42.5	43.75	59.375	57.5	46.875	50	56.25	47.5	56.25	53.125	51.3125	1.80591	0.726778	0.507905	0.644044			V3A	50	65.625	46.875	52.5	62.5	65	56.25	85	43.75	56.25	58.375	3.58076	2.33889	0.0536636	0.120743			V3A	65	37.5	65.625	57.5	59.375	50	56.25	70	46.875	65.625	57.375	3.03083
	V7	50	53.125	53.125	55	46.875	40	43.75	45	59.375	56.25	50.25	1.85658	0.134656	0.901159	0.901159			V7	40	56.25	53.125	50	62.5	50	84.375	82.5	59.375	71.875	61	4.35818	2.52399	0.0402616	0.120743			V7	55	43.75	46.875	62.5	56.25	60	46.875	80	28.125	43.75	52.3125	4.17493
	VIPS	55	34.375	65.625	30	43.75	55	50	47.5	40.625	43.75	46.5625	3.15021	-1.0912	0.327589	0.606911			VIPS	42.5	59.375	53.125	57.5	53.125	55	43.75	75	46.875	43.75	53	2.94587	1.01838	0.359227	0.359227			VIPS	60	46.875	31.25	47.5	59.375	57.5	56.25	47.5	65.625	46.875	51.875	2.95936
	POIPS	57.5	53.125	43.75	60	56.25	57.5	56.25	57.5	46.875	34.375	52.3125	2.44158	0.947131	0.392308	0.606911			POIPS	50	50	43.75	60	59.375	50	62.5	85	43.75	56.25	56.0625	3.63151	1.66941	0.147712	0.19927			POIPS	55	40.625	65.625	65	53.125	62.5	34.375	65	43.75	28.125	51.3125	4.14432
	DIPS	65	40.625	56.25	40	56.25	52.5	53.125	50	62.5	65.625	54.1875	2.70568	1.54767	0.176098	0.606911			DIPS	47.5	46.875	56.25	50	65.625	52.5	53.125	90	43.75	40.625	54.625	4.27584	1.08166	0.331609	0.359227			DIPS	60	62.5	68.75	40	43.75	57.5	56.25	67.5	28.125	56.25	54.0625	3.87424
[truncated: 3 more columns]

## Sheet: Transfer-type MVPA
All MVPA transfer-type classification in the experiment						Results of classification accuracy from all participant (P1, P2,…, P10 )							bold values are statistically significant greater than chance level (50%), from t-test of group data with p<0.05 criteria, and corrected for multiple comparison with FDR q<0.05
Transfer Classification in Instruction phase																				Transfer Classification in action phase																			Transfer Classification in orientation Judgement phase
1	DG & UG													statistical value						1	DG & AG													statistical value					1	DG & AG
	ROIs	P1	P2	P3	P4	P5	P6	P7	P8	P9	P10	average accuracy	Standard error	t	p	q* no test since all rois have p > 0.05					ROIs	P1	P2	P3	P4	P5	P6	P7	P8	P9	P10	average accuracy	Standard error	t	p	q				ROIs	P1	P2	P3	P4	P5	P6	P7	P8	P9
	V1	51.25	73.4375	51.5625	45	45.3125	61.25	56.25	46.25	43.75	43.75	51.7812	2.87468	0.619635	0.571095						V1	68.75	78.125	48.4375	65	59.375	70	64.0625	47.5	34.375	51.5625	58.7188	3.93488	2.21576	0.0649017	0.0846649				V1	45	76.5625	59.375	71.25	59.375	65	75	56.25	48.4375
	V2	57.5	70.3125	48.4375	52.5	40.625	45	31.25	42.5	51.5625	56.25	49.5938	3.22195	-0.126088	0.907413						V2	61.25	85.9375	53.125	67.5	64.0625	72.5	62.5	43.75	48.4375	56.25	61.5312	3.6677	3.144	0.0153831	0.0641568				V2	68.75	82.8125	51.5625	66.25	53.125	73.75	75	63.75	54.6875
	V3D	60	57.8125	64.0625	67.5	42.1875	55	50	51.25	46.875	34.375	52.9062	3.03658	0.957081	0.387562						V3D	68.75	81.25	50	57.5	60.9375	71.25	71.875	37.5	56.25	65.625	62.0938	3.75626	3.21963	0.0136949	0.0641568				V3D	51.25	71.875	71.875	85	46.875	75	78.125	63.75	53.125
	V3V	61.25	53.125	46.875	58.75	43.75	53.75	43.75	56.25	57.8125	46.875	52.2188	1.93773	1.14503	0.305596						V3V	62.5	71.875	54.6875	66.25	54.6875	65	56.25	41.25	46.875	50	56.9375	2.84934	2.43477	0.0462495	0.0832491				V3V	41.25	62.5	54.6875	50	51.5625	62.5	76.5625	48.75	60.9375
	V3A	53.75	51.5625	62.5	57.5	50	58.75	56.25	52.5	50	42.1875	53.5	1.70122	2.05735	0.0827307						V3A	76.25	78.125	32.8125	63.75	56.25	62.5	70.3125	60	54.6875	53.125	60.7812	3.92663	2.74567	0.0285141	0.0641568				V3A	51.25	59.375	57.8125	61.25	40.625	62.5	51.5625	55	67.1875
	V7	53.75	53.125	59.375	61.25	53.125	52.5	56.25	57.5	48.4375	35.9375	53.125	2.12638	1.46964	0.19671						V7	65	82.8125	56.25	53.75	64.0625	57.5	50	50	45.3125	48.4375	57.3125	3.31433	2.20633	0.0658505	0.0846649				V7	48.75	60.9375	59.375	46.25	46.875	38.75	42.1875	56.25	64.0625
	VIPS	46.25	35.9375	54.6875	47.5	46.875	53.75	60.9375	46.25	50	45.3125	48.75	2.00974	-0.62197	0.569671						VIPS	45	84.375	59.375	52.5	51.5625	57.5	46.875	47.5	45.3125	64.0625	55.4062	3.60963	1.49773	0.18906	0.18906				VIPS	58.75	57.8125	48.4375	47.5	59.375	55	56.25	62.5	45.3125
	POIPS	41.25	62.5	56.25	57.5	56.25	53.75	67.1875	50	57.8125	43.75	54.625	2.37245	1.94946	0.0974405						POIPS	50	84.375	59.375	65	67.1875	62.5	70.3125	45	46.875	51.5625	60.2188	3.67664	2.77937	0.0270578	0.0641568				POIPS	45	51.5625	51.5625	38.75	53.125	56.25	51.5625	58.75	56.25
	DIPS	45	53.125	48.4375	50	50	55	45.3125	38.75	56.25	34.375	47.625	2.09174	-1.13542	0.309437						DIPS	53.75	81.25	53.125	61.25	51.5625	75	57.8125	42.5	39.0625	71.875	58.7188	4.1348	2.10863	0.0765012	0.0860639				DIPS	47.5	40.625	51.5625	46.25	39.0625	60	35.9375	48.75	57.8125
2	AG & UG																			2	DG & NG																		2	DG & NG
	ROIs	P1	P2	P3	P4	P5	P6	P7	P8	P9	P10	average accuracy	Standard error	t	p	q* no test since all rois have p > 0.05					ROIs	P1	P2	P3	P4	P5	P6	P7	P8	P9	P10	average accuracy	Standard error	t	p	q				ROIs	P1	P2	P3	P4	P5	P6	P7	P8	P9
	V1	50	68.75	50	53.75	42.1875	56.25	39.0625	45	48.4375	42.1875	49.5625	2.59213	-0.16878	0.876324						V1	41.25	53.125	43.75	61.25	59.375	53.75	50	52.5	48.4375	56.25	51.9688	1.90499	1.03347	0.352491	0.634484				V1	50	71.875	50	63.75	48.4375	75	79.6875	70	40.625
	V2	48.75	73.4375	51.5625	57.5	42.1875	48.75	37.5	40	50	50	49.9688	3.04698	-0.0102561	0.992449						V2	45	57.8125	56.25	50	50	62.5	50	52.5	48.4375	65.625	53.8125	1.97187	1.93344	0.0998237	0.299471				V2	62.5	79.6875	40.625	68.75	57.8125	80	84.375	51.25	39.0625
	V3D	52.5	60.9375	54.6875	67.5	51.5625	56.25	64.0625	52.5	53.125	40.625	55.375	2.25468	2.38393	0.0500462						V3D	52.5	78.125	45.3125	61.25	59.375	70	65.625	45	35.9375	78.125	59.125	4.31155	2.11641	0.0755957	0.299471				V3D	53.75	73.4375	39.0625	57.5	51.5625	73.75	79.6875	45	34.375
	V3V	51.25	57.8125	46.875	56.25	43.75	55	42.1875	53.75	46.875	42.1875	49.5938	1.78812	-0.227194	0.834155						V3V	47.5	46.875	35.9375	48.75	50	57.5	56.25	42.5	35.9375	54.6875	47.5938	2.29939	-1.04647	0.346761	0.634484				V3V	43.75	56.25	39.0625	62.5	59.375	61.25	56.25	55	50
	V3A	51.25	53.125	43.75	58.75	54.6875	52.5	46.875	41.25	54.6875	39.0625	49.5938	1.95309	-0.208004	0.847954						V3A	50	35.9375	42.1875	53.75	56.25	61.25	48.4375	47.5	60.9375	53.125	50.9375	2.3828	0.393445	0.717599	0.807299				V3A	56.25	54.6875	53.125	73.75	51.5625	61.25	60.9375	47.5	46.875
	V7	50	56.25	53.125	55	43.75	53.75	50	42.5	37.5	56.25	49.8125	1.94464	-0.0964187	0.929122						V7	51.25	45.3125	51.5625	51.25	50	51.25	42.1875	41.25	54.6875	64.0625	50.2812	1.96376	0.14322	0.894914	0.894914				V7	50	53.125	43.75	52.5	42.1875	53.75	40.625	38.75	56.25
	VIPS	57.5	39.0625	34.375	63.75	51.5625	53.75	43.75	46.25	51.5625	43.75	48.5312	2.64318	-0.555674	0.610829						VIPS	51.25	65.625	50	60	48.4375	52.5	43.75	62.5	31.25	50	51.5312	2.96281	0.516824	0.635651	0.807299				VIPS	46.25	43.75	46.875	62.5	42.1875	57.5	50	42.5	50
	POIPS	58.75	65.625	46.875	53.75	40.625	48.75	42.1875	52.5	48.4375	37.5	49.5	2.5641	-0.195	0.857336						POIPS	56.25	43.75	37.5	37.5	46.875	52.5	51.5625	58.75	46.875	50	48.1562	2.14806	-0.858333	0.436496	0.654744				POIPS	50	57.8125	43.75	52.5	50	48.75	50	52.5	37.5
	DIPS	60	48.4375	53.125	51.25	34.375	56.25	51.5625	50	53.125	50	50.8125	2.00643	0.404947	0.709774						DIPS	46.25	39.0625	46.875	51.25	53.125	45	53.125	43.75	42.1875	46.875	46.75	1.39208	-2.33463	0.0540181	0.299471				DIPS	50	57.8125	40.625	53.75	57.8125	58.75	48.4375	43.75	46.875
3	NG & UG																			3	DG & UG																		3	DG & UG
	ROIs	P1	P2	P3	P4	P5	P6	P7	P8	P9	P10	average accuracy	Standard error	t	p	q					ROIs	P1	P2	P3	P4	P5	P6	P7	P8	P9	P10	average accuracy	Standard error	t	p	q				ROIs	P1	P2	P3	P4	P5	P6	P7	P8	P9
	V1	62.5	40.625	54.6875	53.75	40.625	53.125	46.875	57.5	50	45.3125	50.5	2.15249	0.232289	0.830501	0.936034					V1	53.75	67.1875	56.25	38.75	64.0625	62.5	60.9375	73.75	40.625	50	56.7812	3.37762	2.0077	0.0892187	0.11471				V1	48.75	71.875	57.8125	52.5	43.75	73.75	79.6875	56.25	46.875
	V2	53.75	31.25	65.625	50	45.3125	50.9375	50	45	60.9375	43.75	49.6562	2.85504	-0.120401	0.911569	0.936034					V2	67.5	76.5625	60.9375	46.25	64.0625	53.75	56.25	76.25	53.125	62.5	61.7188	2.9634	3.9545	0.00454371	0.0301676				V2	55	89.0625	43.75	57.5	59.375	75	84.375	66.25	54.6875
	V3D	58.75	51.5625	51.5625	63.75	62.5	53.4375	56.25	51.25	59.375	50	55.8438	1.50198	3.89069	0.00498942	0.0724241					V3D	52.5	67.1875	53.125	57.5	40.625	48.75	53.125	71.25	43.75	45.3125	53.3125	2.94918	1.12319	0.314375	0.314375				V3D	36.25	71.875	57.8125	78.75	53.125	62.5	76.5625	55	56.25
	V3V	46.25	51.5625	56.25	52.5	48.4375	54.6875	48.4375	57.5	56.25	50	52.1875	1.16676	1.87485	0.10901	0.575363					V3V	76.25	60.9375	68.75	60	45.3125	56.25	59.375	73.75	45.3125	62.5	60.8438	3.12345	3.47172	0.00932519	0.0301676				V3V	45	56.25	48.4375	62.5	56.25	65	53.125	55	54.6875
	V3A	38.75	50	46.875	50	54.6875	53.4375	57.8125	43.75	56.25	48.4375	50	1.76556	0	1	0.936034					V3A	63.75	62.5	56.25	47.5	48.4375	50	51.5625	70	57.8125	51.5625	55.9375	2.25043	2.63838	0.0336963	0.0606533				V3A	42.5	62.5	62.5	66.25	51.5625	58.75	67.1875	46.25	57.8125
	V7	50	45.3125	40.625	43.75	53.125	48.125	60.9375	57.5	64.0625	56.25	51.9688	2.31548	0.850257	0.440676	0.717411					V7	51.25	60.9375	50	50	62.5	57.5	53.125	66.25	39.0625	51.5625	54.2188	2.34864	1.79625	0.122564	0.137885				V7	26.25	48.4375	54.6875	42.5	53.125	55	51.5625	57.5	56.25
	VIPS	37.5	50	48.4375	47.5	51.5625	50	39.0625	45	51.5625	45.3125	46.5938	1.48459	-2.29441	0.057486	0.253586					VIPS	52.5	67.1875	53.125	57.5	54.6875	62.5	46.875	77.5	56.25	60.9375	58.9062	2.60268	3.42196	0.0100559	0.0301676				VIPS	48.75	32.8125	51.5625	57.5	67.1875	50	53.125	50	51.5625
	POIPS	50	53.125	56.25	50	43.75	52.5	51.5625	57.5	51.5625	45.3125	51.1562	1.28014	0.903218	0.413751	0.781167					POIPS	48.75	60.9375	53.125	46.25	53.125	60	56.25	76.25	53.125	50	55.7812	2.56602	2.253	0.0612814	0.0919221				POIPS	53.75	40.625	53.125	57.5	50	60	51.5625	60	53.125
	DIPS	48.75	59.375	43.75	52.5	45.3125	49.375	43.75	48.75	45.3125	48.4375	48.5312	1.41632	-1.03702	0.350919	0.717411					DIPS	67.5	51.5625	60.9375	48.75	51.5625	65	51.5625	81.25	56.25	54.6875	58.9062	3.00691	2.96193	0.0203793	0.0458535				DIPS	51.25	65.625	35.9375	52.5	53.125	52.5	42.1875	57.5	64.0625
																				4	AG & NG																		4	AG & NG
																					ROIs	P1	P2	P3	P4	P5	P6	P7	P8	P9	P10	average accuracy	Standard error	t	p	q				ROIs	P1	P2	P3	P4	P5	P6	P7	P8	P9
																					V1	55	54.6875	53.125	71.25	50	45	68.75	51.25	45.3125	59.375	55.375	2.65967	2.02093	0.0874447	0.19675				V1	56.25	75	43.75	65	43.75	68.75	79.6875	56.25	56.25
																					V2	57.5	57.8125	51.5625	65	57.8125	60	64.0625	55	48.4375	62.5	57.9688	1.58807	5.01788	0.00102913	0.00926216				V2	75	76.5625	43.75	61.25	40.625	73.75	89.0625	60	56.25
																					V3D	50	70.3125	46.875	50	56.25	67.5	60.9375	41.25	50	71.875	56.5	3.19356	2.03535	0.0855491	0.19675				V3D	70	59.375	59.375	67.5	37.5	66.25	85.9375	57.5	56.25
																					V3V	46.25	60.9375	48.4375	67.5	42.1875	65	59.375	57.5	46.875	46.875	54.0938	2.69166	1.5209	0.182946	0.235216				V3V	43.75	70.3125	42.1875	66.25	51.5625	65	68.75	48.75	68.75
																					V3A	48.75	50	45.3125	58.75	59.375	78.75	53.125	61.25	50	54.6875	56	2.85106	2.10448	0.0769874	0.19675				V3A	61.25	54.6875	45.3125	65	40.625	66.25	62.5	46.25	56.25
																					V7	63.75	53.125	42.1875	61.25	45.3125	55	46.875	67.5	50	48.4375	53.3438	2.52992	1.32168	0.241482	0.246817				V7	62.5	40.625	39.0625	35	39.0625	68.75	43.75	48.75	59.375
																					VIPS	48.75	60.9375	53.125	56.25	45.3125	67.5	45.3125	57.5	43.75	51.5625	53	2.29776	1.30562	0.246817	0.246817				VIPS	48.75	43.75	56.25	31.25	42.1875	53.75	67.1875	57.5	59.375
																					POIPS	53.75	48.4375	46.875	42.5	56.25	57.5	43.75	63.75	64.0625	59.375	53.625	2.36684	1.53158	0.180188	0.235216				POIPS	50	57.8125	51.5625	43.75	46.875	45	51.5625	53.75	53.125
																					DIPS	53.75	34.375	53.125	53.75	43.75	45	37.5	42.5	56.25	42.1875	46.2188	2.27093	-1.66507	0.148651	0.235216				DIPS	55	64.0625	43.75	46.25	42.1875	46.25	56.25	46.25	54.6875
																				5	AG & UG																		5	AG & UG
																					ROIs	P1	P2	P3	P4	P5	P6	P7	P8	P9	P10	average accuracy	Standard error	t	p	q				ROIs	P1	P2	P3	P4	P5	P6	P7	P8	P9
																					V1	56.25	60.9375	51.5625	52.5	40.625	58.75	56.25	46.25	59.375	50	53.25	1.91632	1.69596	0.142092	0.475362				V1	57.5	75	56.25	65	46.875	63.75	78.125	55	70.3125
																					V2	70	68.75	57.8125	48.75	35.9375	47.5	50	45	48.4375	45.3125	51.75	3.22018	0.543449	0.618586	0.695909				V2	60	89.0625	56.25	55	53.125	76.25	75	56.25	59.375
																					V3D	70	57.8125	45.3125	37.5	51.5625	37.5	60.9375	41.25	64.0625	40.625	50.6562	3.57138	0.183752	0.86547	0.86547				V3D	56.25	70.3125	56.25	65	50	52.5	81.25	46.25	54.6875
																					V3V	68.75	54.6875	50	67.5	35.9375	47.5	62.5	36.25	57.8125	46.875	52.7812	3.4965	0.795439	0.469761	0.695909				V3V	60	73.4375	50	53.75	54.6875	66.25	65.625	47.5	51.5625
																					V3A	61.25	64.0625	43.75	51.25	46.875	63.75	59.375	51.25	37.5	42.1875	52.125	2.87289	0.739672	0.500599	0.695909				V3A	50	59.375	51.5625	57.5	40.625	53.75	65.625	47.5	57.8125
																					V7	67.5	71.875	50	52.5	45.3125	60	46.875	48.75	50	50	54.2812	2.72218	1.57273	0.16989	0.475362				V7	46.25	54.6875	50	50	42.1875	52.5	65.625	33.75	51.5625
																					VIPS	52.5	60.9375	50	50	50	56.25	48.4375	47.5	40.625	54.6875	51.0938	1.64783	0.663753	0.544548	0.695909				VIPS	52.5	50	54.6875	52.5	54.6875	46.25	53.125	45	45.3125
																					POIPS	58.75	64.0625	51.5625	43.75	54.6875	60	50	53.75	43.75	48.4375	52.875	2.02658	1.41865	0.211272	0.475362				POIPS	63.75	39.0625	59.375	51.25	43.75	56.25	45.3125	42.5	60.9375
																					DIPS	68.75	68.75	51.5625	70	50	67.5	65.625	41.25	37.5	40.625	56.1562	3.99708	1.54019	0.17799	0.475362				DIPS	55	46.875	40.625	50	48.4375	50	59.375	50	59.375
																				6	NG & UG																		6	NG & UG
																					ROIs	P1	P2	P3	P4	P5	P6	P7	P8	P9	P10	average accuracy	Standard error	t	p	q				ROIs	P1	P2	P3	P4	P5	P6	P7	P8	P9
																					V1	52.5	37.5	43.75	38.75	48.4375	50	50	33.75	54.6875	50	45.9375	2.125	-1.91176	0.103135	0.536015				V1	58.75	64.0625	64.0625	55	43.75	67.5	67.1875	47.5	51.5625
																					V2	43.75	35.9375	59.375	53.75	48.4375	60	45.3125	32.5	51.5625	46.875	47.75	2.70373	-0.832184	0.45013	0.578738				V2	55	78.125	53.125	53.75	53.125	75	57.8125	56.25	50
																					V3D	36.25	43.75	62.5	52.5	43.75	48.75	50	31.25	56.25	40.625	46.5625	2.81354	-1.22177	0.276254	0.536015				V3D	53.75	64.0625	54.6875	70	54.6875	63.75	68.75	48.75	51.5625
																					V3V	43.75	45.3125	48.4375	53.75	59.375	46.25	51.5625	37.5	53.125	40.625	47.9688	1.9864	-1.02258	0.357343	0.536015				V3V	51.25	64.0625	54.6875	60	43.75	70	51.5625	56.25	37.5
																					V3A	48.75	32.8125	53.125	57.5	54.6875	48.75	43.75	31.25	40.625	46.875	45.8125	2.64472	-1.58334	0.167319	0.536015				V3A	52.5	59.375	53.125	52.5	51.5625	65	53.125	50	46.875
																					V7	43.75	48.4375	42.1875	53.75	65.625	63.75	42.1875	53.75	37.5	45.3125	49.625	2.83146	-0.13244	0.902776	0.902776				V7	52.5	40.625	60.9375	42.5	56.25	63.75	45.3125	42.5	54.6875
																					VIPS	43.75	40.625	56.25	52.5	56.25	53.75	48.4375	55	60.9375	54.6875	52.2188	1.85797	1.19418	0.286534	0.536015				VIPS	47.5	45.3125	64.0625	43.75	46.875	47.5	40.625	51.25	64.0625
																					POIPS	45	51.5625	54.6875	40	54.6875	53.75	42.1875	61.25	50	57.8125	51.0938	2.05455	0.532354	0.625668	0.703877				POIPS	43.75	50	56.25	48.75	59.375	48.75	54.6875	51.25	43.75
																					DIPS	47.5	46.875	51.5625	46.25	40.625	47.5	51.5625	47.5	54.6875	53.125	48.7188	1.22749	-1.04379	0.347935	0.536015				DIPS	47.5	56.25	60.9375	51.25	43.75	50	46.875	48.75	54.6875
[truncated: 22 more columns]
